# Supplementary material for: Intended and Unintended Consequences of a Community-Based Fresh Fruit and Vegetable Dietary Intervention on the Flathead Reservation of the Confederated Salish and Kootenai Tribes
Source: Front Public Health. 2020 Aug 7;8:331. doi: 10.3389/fpubh.2020.00331 (PMC7426441; doi:10.3389/fpubh.2020.00331)
Supplement: Supplementary file 2 [file Table_1.xlsx]

## Sheet: Sheet1
Participant Demographics
Tribal affiliation / race
Tribal affiliation	0.75
Caucasian	0.25
Gender
Female	0.84
Male	0.16
Health Status
% of participants with diabetes	0.46
% of participants with heart problems	0.31
Barriers for Preparing Meals from Scratch
Cooking knowledge	0.42
Time to cook	0.42
Cooking skills	0.21
Support from household members	0.16
Food Procurement Practices
Frequency of grocery purchases
Buy groceries twice or more a week	0.35
Buy groceries every other week	0.2
Buy groceries weekly	0.15
Buy groceries monthly	0.15
Expenditures on groceries
Spend between $50-$99 on groceries for their household on a weekly basis	0.55
Spend less than $50 on groceries for their household on a weekly basis	0.2
Spend less than $100-$199 on groceries for their household on a weekly basis	0.2
Preparing meals following a recipe or from memory
Usually prepare meals from memory	0.65
Usually prepare meals from a cookbook or from an online recipe	0.35
Barriers to using the fruits and vegetables provided by the Eat Fresh intervention
Access to other ingredients	0.4
Time to cook	0.36
Lack of financial resources to procure ingredients	0.33
Cooking knowledge	0.28
Cooking skills	0.27
Lack of proper kitchen equipment	0.21
